# Supplementary material for: Endogenous Bornavirus-like Elements in Bats: Evolutionary Insights from the Conserved Riboviral L-Gene in Microbats and Its Antisense Transcription in Myotis daubentonii
Source: Viruses. 2024 Jul 27;16(8):1210. doi: 10.3390/v16081210 (PMC11360350; doi:10.3390/v16081210)
Supplement: Supplementary file 1 [file viruses-16-01210-s001.zip]

Archive with 1 entries (1 files):
- viruses-3012330-supplementary.pdf
